# Supplementary material for: Clinical characteristics and surgical treatment of congenital gluteal dermal sinus tract in children: a 15-year retrospective single-center clinical experience
Source: Front Pediatr. 2026 May 8;14:1836614. doi: 10.3389/fped.2026.1836614 (PMC13194606; doi:10.3389/fped.2026.1836614)
Supplement: SUPPLEMENTARY TABLE S1 — Comparison of published studies on congenital gluteal/lateral dermal sinus tract in children [file Table1.xlsx]

## Sheet: Sheet1
Supplemental table1. Comparison of published studies on congenital gluteal/lateral dermal sinus tract in children
Study	Year	Study type	Relevant cases	Age at diagnosis / presentation	Sex	Main lesion location	Main clinical presentation	Main imaging / diagnostic method	Key anatomical finding	Surgical treatment	Pathology	Follow-up / prognosis
Ikwueke et al.	2008	Case report	1	3 years	Female	Upper lateral buttock	Congenital pit/dimple with buttock mass	Ultrasound	Tract extended to a 1-cm soft tissue mass and reached the deep fascia without deeper extension	Excision of skin, tract, mass, and fascia in continuity	Hair-bearing epithelial lining with fibrosis and inflammatory reaction to hair	Postoperative course was satisfactory; no deeper extension identified
Qi et al.	2010	Case report	2	3 years; 5 years	Female; Male	Left lateral buttock + postanal region	Recurrent buttock infection; congenital pit and postanal orifice since birth	Ultrasound + CT + MRI + fistulography	Buttock tract and postanal tract both ran deeply and ended near the tip of the coccyx; fistulography showed no direct communication between the two openings	Posterior sagittal approach combined with perisinus tract excision	Sinus tracts lined by squamous epithelium, without transitional/columnar epithelium or smooth muscle cells	Follow-up 2–6 years; no further infection, good anal sensation, and fecal continence
Yamaguchi et al.	2011	Case report	1	6 months	Female	Right lateral buttock	Purulent discharge from buttock dimple with subcutaneous abscess and low-grade fever	CT + MRI	CT clearly showed the tract and its connection to the abscess; MRI showed no spinal canal abnormality; tract ended over the lumbosacral/paravertebral fascia	Antibiotics followed by total surgical excision	Stratified squamous epithelial lining with hairs/adnexa and inflamed granulation tissue	Uneventful postoperative course; no infection recurrence
Nishimon et al.	2014	Case report	1	Symptoms at 12 years; surgery at 14 years	Female	Right buttock below posterior iliac crest	Late-onset purulent discharge from two pits; initially misdiagnosed as chronic pyoderma	MRI	Two interconnected tracts ran from the right buttock to a cystic lesion on the right sacral ala; associated with spina bifida and persistent cloaca	Complete excision plus partial iliocostalis lumborum muscle flap reconstruction	Squamous epithelial lining, hair shafts, keratinised material, abscess, and fibrosis	No recurrence; no functional morbidity after reconstruction
Wang et al.	2019	Single-center case series	22	Median first onset age 42 months; admission age 69.5 months	8 male / 14 female	Buttock and/or postanal area	Recurrent infection through congenital dimples; often misdiagnosed as fistula-in-ano	MRI	MRI showed a tract from the dimple to a terminal cyst, usually in the retrorectal space; 19 terminated in the retrorectal space and 3 at the left ilium	Trans-fistula tract complete excision; methylene blue used intraoperatively	Dermoid cyst in 12; epidermoid cyst in 10	Median follow-up 34.5 months (2 months–8 years); 3 recurrences, 2 resolved after reoperation
Hosokawa et al.	2020	Imaging-focused case series	2	1 year; 4 years	Female; Female	Right lower buttock; left upper buttock	Buttock dimple/mass or recurrent infection after prior pit excision	Ultrasound + MRI	Case 1: tract connected to a subcutaneous cystic mass and distal component extended toward the anterior coccyx, with an additional pelvic cystic lesion adjacent to the rectum; Case 2: tract ran cranially to the iliac crest and distal fibrous tissue connected to the anterior sacrum	Complete surgical resection planned according to sonographic and MRI findings	Squamous epithelial lining; no malignancy	Both underwent complete resection; paper emphasizes successful surgical planning based on imaging
Li et al.	2022	Case report	1	5 years	Female	Right iliac waist	Pit since birth; recurrent infection for 9 months after trauma	MRI + diagnostic laparoscopy	Very long tract in the iliac waist/iliolumbar region extending toward the iliac crest and apparently into the abdominal cavity	Laparoscopic exploration plus complete excision of skin and tract	Hair-bearing epithelial lining with fibrosis and inflammation	Smooth postoperative course; no recurrence reported
Spazzapan et al.	2024	Case report	1 buttock-relevant case within 2 total atypical DST cases	2 months	Female	Two dimples in the right buttock	Presented with meningitis; later wound problems after incomplete first excision	MRI	Two tracts in the right buttock; upper tract entered the spinal canal through the S3 neural foramen	Initial incomplete excision followed by second radical excision with sacral canal exploration	Histopathology confirmed two DSTs with local inflammation in the superior tract	No further complications during 4 years of follow-up after complete excision
